# Supplementary material for: Machine learning-enhanced 3GPP channel modeling for 5G networks: A vendor-calibrated framework with cross-scenario validation
Source: PLoS One. 2026 Jul 15;21(7):e0353163. doi: 10.1371/journal.pone.0353163 (PMC13372187; doi:10.1371/journal.pone.0353163)
Supplement: S2 Table — Tabulated PLfree from Eq 1 for distances 100–1000 m at 1.0, 3.5, and 28.0 GHz. (TEX) [file pone.0353163.s002.tex]

\documentclass{article} 
\usepackage{graphicx}
\usepackage{changepage} 
\usepackage{booktabs} 

\title{Supporting Table S2} 
\author{Md. Ifthakhar Khan Sagor}
\date{June 2026}
\begin{document} 
\maketitle 

\begin{table}[!ht] 
\begin{adjustwidth}{-1in}{0in} % Adjusted to a safer margin offset
\centering 
\caption{\textbf{S2 Table. Free-space path loss reference values (dB).} Computed from the Friis transmission equation: $PL_{\mathrm{free}} = 20\log_{10}(d) + 20\log_{10}(f) + 32.45$\,dB, where $d$ is distance in metres and $f$ is carrier frequency in GHz. All five carrier frequencies used in the simulation dataset are tabulated.} 
\label{tab:s2_freespace}
\begin{tabular}{|r|r|r|r|r|r|} 
\hline 
\textbf{Distance (m)} & \textbf{0.7\,GHz (dB)} & \textbf{2.1\,GHz (dB)} & \textbf{3.5\,GHz (dB)} & \textbf{28.0\,GHz (dB)} & \textbf{60.0\,GHz (dB)} \\ 
\hline 
100 & 69.35 & 78.89 & 83.33 & 101.39 & 108.01 \\ 
200 & 75.37 & 84.91 & 89.35 & 107.41 & 114.03 \\ 
300 & 78.89 & 88.44 & 92.87 & 110.94 & 117.56 \\ 
400 & 81.39 & 90.94 & 95.37 & 113.43 & 120.05 \\ 
500 & 83.33 & 92.87 & 97.31 & 115.37 & 121.99 \\ 
600 & 84.91 & 94.46 & 98.89 & 116.96 & 123.58 \\ 
700 & 86.25 & 95.80 & 100.23 & 118.30 & 124.91 \\ 
800 & 87.41 & 96.96 & 101.39 & 119.45 & 126.07 \\ 
900 & 88.44 & 97.98 & 102.42 & 120.48 & 127.10 \\ 
1000 & 89.35 & 98.89 & 103.33 & 121.39 & 128.01 \\ 
\hline 
\multicolumn{6}{|p{14cm}|}{% FIXED: Changed |l| to |p{}| so the long footnote wraps nicely instead of overflowing the page
\footnotesize Frequency offsets at fixed distance (relative to 0.7\,GHz): 2.1\,GHz $+$9.54\,dB;\quad 3.5\,GHz $+$13.98\,dB;\quad 28.0\,GHz $+$32.04\,dB;\quad 60.0\,GHz $+$38.66\,dB. All values verified against Friis equation  within $\pm$0.01\,dB.} \\ 
\hline 
\end{tabular} 
\end{adjustwidth} 
\end{table} 

\end{document}
